# Supplementary material for: NIC6-TT Vaccine Reduces Nicotine-Seeking Behavior and Expression of Nicotine-Induced Locomotor Sensitization in Rats
Source: Brain Sci. 2025 Mar 31;15(4):364. doi: 10.3390/brainsci15040364 (PMC12026458; doi:10.3390/brainsci15040364)
Supplement: Supplementary file 1 [file brainsci-15-00364-s001.zip]

Archive with 1 entries (1 files):
- brainsci-3379934-supplementary.pdf
